# Supplementary material for: Complications and Outcomes in 39,864 Patients Receiving Standard Care Plus Mechanical Circulatory Support or Standard Care Alone for Infarct-Associated Cardiogenic Shock
Source: J Clin Med. 2024 Feb 19;13(4):1167. doi: 10.3390/jcm13041167 (PMC10889198; doi:10.3390/jcm13041167)
Supplement: Supplementary file 1 [file jcm-13-01167-s001.zip]

Archive with 1 entries (1 files):
- jcm-2870213-supplementary.pdf
